# Supplementary material for: Toluidine Blue for the Determination of Binding of Anionic Polysaccharides to Lipid Raft Domains by Absorption Spectroscopy
Source: Membranes (Basel). 2025 May 2;15(5):139. doi: 10.3390/membranes15050139 (PMC12112939; doi:10.3390/membranes15050139)
Supplement: Supplementary file 1 [file membranes-15-00139-s001.zip]

Archive with 1 entries (1 files):
- membranes-3529259-supplementary.pdf
